# Supplementary material for: A stress granule-associated RNA-binding protein FAM120A drives cisplatin resistance in non-small cell lung cancer
Source: J Biochem. 2025 Dec 15;179(2):127–35. doi: 10.1093/jb/mvaf074 (PMC12866663; doi:10.1093/jb/mvaf074)
Supplement: Web_Material_mvaf074 [file web_material_mvaf074.zip]

Archive with 1 entries (1 files):
- 03_Supplementary Table S1-5newNov.pdf
